# Supplementary material for: Lhb−/−Lhr−/− Double Mutant Mice Phenocopy Lhb−/− or Lhr−/− Single Mutants and Display Defects in Leydig Cells and Steroidogenesis
Source: Int J Mol Sci. 2022 Dec 11;23(24):15725. doi: 10.3390/ijms232415725 (PMC9779075; doi:10.3390/ijms232415725)
Supplement: Supplementary file 1 [file ijms-23-15725-s001.zip]

Archive with 1 entries (1 files):
- ijms-2070587-supplementary.pdf
